# Supplementary material for: Myocardial Aldosterone Receptor and Aquaporin 1 Up-Regulation Is Associated with Cardiomyocyte Remodeling in Human Heart Failure
Source: J Clin Med. 2021 Oct 22;10(21):4854. doi: 10.3390/jcm10214854 (PMC8585058; doi:10.3390/jcm10214854)
Supplement: Supplementary file 1 [file jcm-10-04854-s001.zip]

Archive with 1 entries (1 files):
- jcm-1375629-supplementary materials.pdf
